# Supplementary material for: The Burden of Hepatitis B, Hepatitis C, and Human Immunodeficiency Viruses in Ovarian Cancer Patients in Nairobi, Kenya
Source: Infect Dis Rep. 2022 Jun 7;14(3):433–45. doi: 10.3390/idr14030047 (PMC9222280; doi:10.3390/idr14030047)
Supplement: Supplementary file 1 [file idr-14-00047-s001.zip]

Archive with 1 entries (1 files):
- idr-1697750-supplementary.pdf
